# Supplementary material for: Taxonomy of Macromotettixoides with the description of a new species (Tetrigidae, Metrodorinae)
Source: Zookeys. 2017 Jan 12;(645):13–25. doi: 10.3897/zookeys.645.9055 (PMC5299221; doi:10.3897/zookeys.645.9055)
Supplement: XML Treatment for Macromotettixoides [file zookeys.645.9055-treatment1.xml]

<!DOCTYPE tp:taxon-treatment
  PUBLIC "-//TaxonX//DTD Taxonomic Treatment Publishing DTD v0 20100105//EN" "tax-treatment-NSO.dtd">
<tp:taxon-treatment xmlns:tp="http://www.plazi.org/taxpub"><tp:treatment-meta><kwd-group><label>Taxon classification</label><kwd><named-content content-type="kingdom">Animalia</named-content></kwd><kwd><named-content content-type="order">Orthoptera</named-content></kwd><kwd><named-content content-type="family">Tetrigidae</named-content></kwd></kwd-group><mixed-citation publication-type="journal"><person-group><name><surname>Zha</surname><given-names>Ling-Sheng</given-names></name><name><surname>Yu</surname><given-names>Feng-Ming</given-names></name><name><surname>Boonmee</surname><given-names>Saranyaphat</given-names></name><name><surname>Eungwanichayapant</surname><given-names>Prapassorn D.</given-names></name><name><surname>Wen</surname><given-names>Ting-Chi</given-names></name></person-group><article-title>Taxonomy of <italic><tp:taxon-name><tp:taxon-name-part taxon-name-part-type="genus">Macromotettixoides</tp:taxon-name-part></tp:taxon-name></italic> with the description of a new species (<tp:taxon-name><tp:taxon-name-part taxon-name-part-type="family">Tetrigidae</tp:taxon-name-part></tp:taxon-name>, <tp:taxon-name><tp:taxon-name-part taxon-name-part-type="subfamily">Metrodorinae</tp:taxon-name-part></tp:taxon-name>)</article-title><source>Zookeys</source><day>12</day><month>1</month><year>2017</year><volume>2017</volume><issue>645</issue><fpage>13</fpage><lpage>25</lpage><pub-id pub-id-type="doi">10.3897/zookeys.645.9055</pub-id></mixed-citation></tp:treatment-meta><tp:nomenclature><tp:taxon-name>
            <tp:taxon-name-part taxon-name-part-type="genus">Macromotettixoides</tp:taxon-name-part>
          </tp:taxon-name><tp:taxon-authority>Zheng, Wei &amp; Jiang, 2005</tp:taxon-authority><tp:nomenclature-citation-list><tp:nomenclature-citation><tp:taxon-name>
                <tp:taxon-name-part taxon-name-part-type="genus">Macromotettixoides</tp:taxon-name-part>
              </tp:taxon-name><comment>Zheng, Wei &amp; Jiang 2005: 366; <xref ref-type="bibr" rid="B13">Zheng 2005</xref>: 176; <xref ref-type="bibr" rid="B5">Deng et al. 2007</xref>: 160, <xref ref-type="bibr" rid="B3">2014</xref>: 548; <xref ref-type="bibr" rid="B1">Deng 2011</xref>: 543, <xref ref-type="bibr" rid="B2">2016</xref>: 155.</comment></tp:nomenclature-citation></tp:nomenclature-citation-list></tp:nomenclature><tp:treatment-sec sec-type="type species" id="SECID0E2IAC"><title>Type species.</title><p>
            <italic><tp:taxon-name><tp:taxon-name-part taxon-name-part-type="genus">Macromotettixoides</tp:taxon-name-part> <tp:taxon-name-part taxon-name-part-type="species">jiuwanshanensis</tp:taxon-name-part></tp:taxon-name></italic> Zheng, Wei &amp; Jiang, 2005 by original designation</p></tp:treatment-sec><tp:treatment-sec sec-type="redescription" id="SECID0ELJAC"><title>Redescription.</title><p>Size small and stout. Vertex nearly at the same or slightly below the level of anterior margin of pronotum, and decidedly wider than width of one <!--PageBreak-->eye; longitudinal furrow (instead of scutellum in most genera of <tp:taxon-name><tp:taxon-name-part taxon-name-part-type="subfamily">Cladonotinae</tp:taxon-name-part></tp:taxon-name>) relatively shallow, equal to or wider than diameter of scapus (similar to <tp:taxon-name><tp:taxon-name-part taxon-name-part-type="subfamily">Cladonotinae</tp:taxon-name-part></tp:taxon-name>); antennae filiform, inserted between or below lower margin of eyes. Pronotum roof-like or nearly at the same level; median carina conspicuous, sometime weakly, but not strongly lamellate; hind process short, not surpassing apex of hind femur, apex acute or acutely rounded; posterior angle of lateral lobe turning outwards (differ from <tp:taxon-name><tp:taxon-name-part taxon-name-part-type="subfamily">Tettiginae</tp:taxon-name-part></tp:taxon-name> (directed downwards and contiguous to the body)), apex truncated or roundly truncated (differ from <tp:taxon-name><tp:taxon-name-part taxon-name-part-type="subfamily">Scelimeninae</tp:taxon-name-part></tp:taxon-name> (directed sideward as an acute triangle process or a long acute spine)); ventral sinus present, tegminal sinus absent or very inconspicuous; external lateral carina surpassing middle of lower margin of pronotum. Flying organs abbreviated: tegmina invisible; hind wings invisible in most species, visible but never reaching middle of hind process in few species. Female ovipositor narrow and long.</p></tp:treatment-sec><tp:treatment-sec sec-type="distribution" id="SECID0EHKAC"><title>Distribution.</title><p>China (Fujian, Guangdong, Guangxi, Guizhou, Hainan, Hubei, Hunan, Jiangxi, Sichuan, Yunnan, Taiwan).</p></tp:treatment-sec><tp:treatment-sec sec-type="key" id="SECID0EMKAC"><title>Key to species of <italic><tp:taxon-name><tp:taxon-name-part taxon-name-part-type="genus">Macromotettixoides</tp:taxon-name-part></tp:taxon-name></italic> (16 species)</title><table-wrap content-type="key" position="anchor" orientation="portrait"><table id="TID0EZGAC" rules="all"><tbody><tr><td rowspan="1" colspan="1">1</td><td rowspan="1" colspan="1">Hind wings very small and hidden beneath pronotum, invisible or barely visible</td><td rowspan="1" colspan="1">
                    <bold>2</bold>
                  </td></tr><tr><td rowspan="1" colspan="1">–</td><td rowspan="1" colspan="1">Hind wings slightly elongate and nearly reaching middle of hind femur, visible</td><td rowspan="1" colspan="1">
                    <bold>15</bold>
                  </td></tr><tr><td rowspan="1" colspan="1">2</td><td rowspan="1" colspan="1">Pronotum flattened, nearly at the same level</td><td rowspan="1" colspan="1">
                    <bold>3</bold>
                  </td></tr><tr><td rowspan="1" colspan="1">–</td><td rowspan="1" colspan="1">Pronotum, in lateral view, distinctly roof-like</td><td rowspan="1" colspan="1">
                    <bold>5</bold>
                  </td></tr><tr><td rowspan="1" colspan="1">3</td><td rowspan="1" colspan="1">Anterior margin of pronotum broadly arcuate forward; humeral angles also broadly arcuate (Hainan)</td><td rowspan="1" colspan="1">
                    <bold><italic><tp:taxon-name><tp:taxon-name-part taxon-name-part-type="genus">Macromotettixoides</tp:taxon-name-part> <tp:taxon-name-part taxon-name-part-type="species">hainanensis</tp:taxon-name-part></tp:taxon-name></italic> (Liang, 2002), comb. n.</bold>
                  </td></tr><tr><td rowspan="1" colspan="1">–</td><td rowspan="1" colspan="1">Anterior margin of pronotum truncated; humeral angles obtuse angled</td><td rowspan="1" colspan="1">
                    <bold>4</bold>
                  </td></tr><tr><td rowspan="1" colspan="1">4</td><td rowspan="1" colspan="1">Vertex 1.4 times as wide as one eye; prozonal carinae contracted backward; hind process reaching middle of hind femur (Taiwan)</td><td rowspan="1" colspan="1">
                    <bold><italic><tp:taxon-name><tp:taxon-name-part taxon-name-part-type="genus">Macromotettixoides</tp:taxon-name-part> <tp:taxon-name-part taxon-name-part-type="species">taiwanensis</tp:taxon-name-part></tp:taxon-name></italic> (Liang, 2000), comb. n.</bold>
                  </td></tr><tr><td rowspan="1" colspan="1">–</td><td rowspan="1" colspan="1">Vertex 2.0 times as wide as one eye; prozonal carinae parallel; hind process reaching knee of hind femur (Guizhou)</td><td rowspan="1" colspan="1">
                    <bold><italic><tp:taxon-name><tp:taxon-name-part taxon-name-part-type="genus">Macromotettixoides</tp:taxon-name-part> <tp:taxon-name-part taxon-name-part-type="species">parvula</tp:taxon-name-part></tp:taxon-name></italic> sp. n.</bold>
                  </td></tr><tr><td rowspan="1" colspan="1">5</td><td rowspan="1" colspan="1">Anterior margin of pronotum obtusely angled forward</td><td rowspan="1" colspan="1">
                    <bold>6</bold>
                  </td></tr><tr><td rowspan="1" colspan="1">–</td><td rowspan="1" colspan="1">Anterior margin of pronotum truncated</td><td rowspan="1" colspan="1">
                    <bold>10</bold>
                  </td></tr><tr><td rowspan="1" colspan="1">6</td><td rowspan="1" colspan="1">Upper margin of pronotum wholly arcuate in lateral view; hind process reaching apex of hind femur</td><td rowspan="1" colspan="1">
                    <bold>7</bold>
                  </td></tr><tr><td rowspan="1" colspan="1">–</td><td rowspan="1" colspan="1">Upper margin of pronotum, in lateral view, arcuate only before humeral angles while straight or undulated behind humeral angles; hind process not reaching apex of hind femur</td><td rowspan="1" colspan="1">
                    <bold>9</bold>
                  </td></tr><tr><td rowspan="1" colspan="1">7</td><td rowspan="1" colspan="1">Vertex 3.0 times as wide as one eye, anterior margin obtusely angled (Fujian)</td><td rowspan="1" colspan="1">
                    <bold><italic><tp:taxon-name><tp:taxon-name-part taxon-name-part-type="genus">Macromotettixoides</tp:taxon-name-part> <tp:taxon-name-part taxon-name-part-type="species">wuyishana</tp:taxon-name-part></tp:taxon-name></italic> Zheng, 2013a</bold>
                  </td></tr><tr><td rowspan="1" colspan="1">–</td><td rowspan="1" colspan="1">Vertex 2.1-2.3 times as wide as one eye, anterior margin arcuate</td><td rowspan="1" colspan="1">
                    <bold>8</bold>
                  </td></tr><tr><td rowspan="1" colspan="1">8</td><td rowspan="1" colspan="1">Vertex together with frontal costa right angled; humeral angles obtusely angled, interhumeral carina absent; middle of posterior margin of female sub<!--PageBreak-->genital plate with a triangular protrusion (Guangxi)</td><td rowspan="1" colspan="1">
                    <bold><italic><tp:taxon-name><tp:taxon-name-part taxon-name-part-type="genus">Macromotettixoides</tp:taxon-name-part> <tp:taxon-name-part taxon-name-part-type="species">jiuwanshanensis</tp:taxon-name-part></tp:taxon-name></italic> Zheng et al., 2005</bold>
                  </td></tr><tr><td rowspan="1" colspan="1">–</td><td rowspan="1" colspan="1">Vertex together with frontal costa rounded; humeral angles absent, paired interhumeral carinae presented; posterior margin of female subgenital plate three-tooth-like (Jiangxi)</td><td rowspan="1" colspan="1">
                    <bold><italic><tp:taxon-name><tp:taxon-name-part taxon-name-part-type="genus">Macromotettixoides</tp:taxon-name-part> <tp:taxon-name-part taxon-name-part-type="species">jinggangshanensis</tp:taxon-name-part></tp:taxon-name></italic> Deng, 2016</bold>
                  </td></tr><tr><td rowspan="1" colspan="1">9</td><td rowspan="1" colspan="1">Longitudinal furrow between antennal grooves 1.6 times as wide as diameter of scapus; pronotal disc with many net-like wrinkles; humeral angles indistinct; lower margins of fore and mid femora a little undulate (Guangxi)</td><td rowspan="1" colspan="1">
                    <bold><italic><tp:taxon-name><tp:taxon-name-part taxon-name-part-type="genus">Macromotettixoides</tp:taxon-name-part> <tp:taxon-name-part taxon-name-part-type="species">lativertex</tp:taxon-name-part></tp:taxon-name></italic> Deng et al., 2014</bold>
                  </td></tr><tr><td rowspan="1" colspan="1">–</td><td rowspan="1" colspan="1">Longitudinal furrow between antennal grooves as wide as diameter of scapus; pronotal disc smooth; humeral angles arcuate; lower margins of fore and mid femora straight (Jiangxi)</td><td rowspan="1" colspan="1">
                    <bold><italic><tp:taxon-name><tp:taxon-name-part taxon-name-part-type="genus">Macromotettixoides</tp:taxon-name-part> <tp:taxon-name-part taxon-name-part-type="species">brachynota</tp:taxon-name-part></tp:taxon-name></italic> Zheng &amp; Shi, 2009</bold>
                  </td></tr><tr><td rowspan="1" colspan="1">10</td><td rowspan="1" colspan="1">Lower margins of fore and mid femora undulated</td><td rowspan="1" colspan="1">
                    <bold>11</bold>
                  </td></tr><tr><td rowspan="1" colspan="1">–</td><td rowspan="1" colspan="1">Lower margins of fore and mid femora straight</td><td rowspan="1" colspan="1">
                    <bold>12</bold>
                  </td></tr><tr><td rowspan="1" colspan="1">11</td><td rowspan="1" colspan="1">Antenna inserted below lower margin of eyes; prozonal carinae parallel; apex of hind process narrow (Sichuan)</td><td rowspan="1" colspan="1">
                    <bold><italic><tp:taxon-name><tp:taxon-name-part taxon-name-part-type="genus">Macromotettixoides</tp:taxon-name-part> <tp:taxon-name-part taxon-name-part-type="species">undulatifemura</tp:taxon-name-part></tp:taxon-name></italic> Deng et al., 2012</bold>
                  </td></tr><tr><td rowspan="1" colspan="1">–</td><td rowspan="1" colspan="1">Antenna inserted between lower margin of eyes; prozonal carinae contracted backward; apex of hind process relatively wide, concave in the middle (Yunnan)</td><td rowspan="1" colspan="1">
                    <bold><italic><tp:taxon-name><tp:taxon-name-part taxon-name-part-type="genus">Macromotettixoides</tp:taxon-name-part> <tp:taxon-name-part taxon-name-part-type="species">curvimarginus</tp:taxon-name-part></tp:taxon-name></italic> (Zheng &amp; Xu, 2010), comb. n.</bold>
                  </td></tr><tr><td rowspan="1" colspan="1">12</td><td rowspan="1" colspan="1">Vertex 2.0-2.14 times as wide as one eye; interhumeral carina absent</td><td rowspan="1" colspan="1">
                    <bold>13</bold>
                  </td></tr><tr><td rowspan="1" colspan="1">–</td><td rowspan="1" colspan="1">Vertex 1.3-1.6 times as wide as one eye; paired interhumeral carinae presented</td><td rowspan="1" colspan="1">
                    <bold>14</bold>
                  </td></tr><tr><td rowspan="1" colspan="1">13</td><td rowspan="1" colspan="1">In lateral view upper margin of pronotum before shoulders strongly arcuate; humeral angles obtusely rounded (Hubei)</td><td rowspan="1" colspan="1">
                    <bold><italic><tp:taxon-name><tp:taxon-name-part taxon-name-part-type="genus">Macromotettixoides</tp:taxon-name-part> <tp:taxon-name-part taxon-name-part-type="species">wufengensis</tp:taxon-name-part></tp:taxon-name></italic> Zheng et al., 2009</bold>
                  </td></tr><tr><td rowspan="1" colspan="1">–</td><td rowspan="1" colspan="1">In lateral view upper margin of pronotum straight; humeral broadly arcuate (Hunan)</td><td rowspan="1" colspan="1">
                    <bold><italic><tp:taxon-name><tp:taxon-name-part taxon-name-part-type="genus">Macromotettixoides</tp:taxon-name-part> <tp:taxon-name-part taxon-name-part-type="species">badagongshanensis</tp:taxon-name-part></tp:taxon-name></italic> (Zheng, 2013b), comb. n.</bold>
                  </td></tr><tr><td rowspan="1" colspan="1">14</td><td rowspan="1" colspan="1">Vertex 1.3 times as wide as one eye; antenna inserted below lower margin of eyes; in lateral view upper margin of pronotum strongly arcuate before humeral angles while straight behind humeral angles (Fujian)</td><td rowspan="1" colspan="1">
                    <bold><italic><tp:taxon-name><tp:taxon-name-part taxon-name-part-type="genus">Macromotettixoides</tp:taxon-name-part> <tp:taxon-name-part taxon-name-part-type="species">zhengi</tp:taxon-name-part></tp:taxon-name></italic> Deng, 2011</bold>
                  </td></tr><tr><td rowspan="1" colspan="1">–</td><td rowspan="1" colspan="1">Vertex 1.6 times as wide as one eye; antenna inserted between lower margin of eyes; in lateral view upper margin of pronotum nearly straight (Yunnan)</td><td rowspan="1" colspan="1">
                    <bold><italic><tp:taxon-name><tp:taxon-name-part taxon-name-part-type="genus">Macromotettixoides</tp:taxon-name-part> <tp:taxon-name-part taxon-name-part-type="species">longling</tp:taxon-name-part></tp:taxon-name></italic> (Zheng et al., 2012)</bold>
                  </td></tr><tr><td rowspan="1" colspan="1">15</td><td rowspan="1" colspan="1">Vertex 2.0 times as wide as one eye; hind process reaching middle of hind femur; lower margin of mid femur undulate (Yunnan)</td><td rowspan="1" colspan="1">
                    <bold><italic><tp:taxon-name><tp:taxon-name-part taxon-name-part-type="genus">Macromotettixoides</tp:taxon-name-part> <tp:taxon-name-part taxon-name-part-type="species">cliva</tp:taxon-name-part></tp:taxon-name></italic> Zheng et al., 2006</bold>
                  </td></tr><tr><td rowspan="1" colspan="1">–</td><td rowspan="1" colspan="1">Vertex 1.5 times as wide as one eye; hind process reaching two-thirds of hind femur; lower margin of mid femur straight (Guizhou)</td><td rowspan="1" colspan="1">
                    <bold><italic><tp:taxon-name><tp:taxon-name-part taxon-name-part-type="genus">Macromotettixoides</tp:taxon-name-part> <tp:taxon-name-part taxon-name-part-type="species">aelytra</tp:taxon-name-part></tp:taxon-name></italic> (Zheng et al., 2002)</bold>, nymph*</td></tr></tbody></table></table-wrap><p>*Note: according to descriptions (antegenicular denticle and genicular denticle have not been separated) and drawings of <xref ref-type="bibr" rid="B18">Zheng et al. (2002)</xref> and <xref ref-type="bibr" rid="B13">Zheng (2005)</xref>, the type specimen (only one female) of <italic><tp:taxon-name><tp:taxon-name-part taxon-name-part-type="genus">Macromotettixoides</tp:taxon-name-part> <tp:taxon-name-part taxon-name-part-type="species">aelytra</tp:taxon-name-part></tp:taxon-name></italic> (Zheng, Li &amp; Shi, 2002) (synonym:<!--PageBreak--> <italic><tp:taxon-name><tp:taxon-name-part taxon-name-part-type="genus">Hyboella</tp:taxon-name-part> <tp:taxon-name-part taxon-name-part-type="species">aelytra</tp:taxon-name-part></tp:taxon-name></italic> Zheng, Li &amp; Shi, 2002 (<xref ref-type="bibr" rid="B19">Zheng et al. 2006</xref>)) should be a nymph. Validity of <italic><tp:taxon-name><tp:taxon-name-part taxon-name-part-type="genus">Macromotettixoides</tp:taxon-name-part> <tp:taxon-name-part taxon-name-part-type="species">aelytra</tp:taxon-name-part></tp:taxon-name></italic> requires more material to confirm its characters, and herein we temporarily place the species in the key.</p></tp:treatment-sec><ref-list><ref id="B13"><mixed-citation xmlns:xlink="http://www.w3.org/1999/xlink" xlink:type="simple">
          <person-group><name name-style="western"><surname>Zheng</surname><given-names>ZM</given-names></name></person-group> (<year>2005</year>) <source>Fauna of <tp:taxon-name><tp:taxon-name-part taxon-name-part-type="superfamily">Tetrigoidea</tp:taxon-name-part></tp:taxon-name> from Western China.</source> <publisher-name>Science Press</publisher-name>, <publisher-loc>Beijing</publisher-loc>, <size units="page">501 pp</size>.</mixed-citation></ref><ref id="B5"><mixed-citation xmlns:xlink="http://www.w3.org/1999/xlink" xlink:type="simple">
          <person-group><name name-style="western"><surname>Deng</surname><given-names>WA</given-names></name><name name-style="western"><surname>Zheng</surname><given-names>ZM</given-names></name><name name-style="western"><surname>Wei</surname><given-names>SZ</given-names></name></person-group> (<year>2007</year>) <source>Fauna of the <tp:taxon-name><tp:taxon-name-part taxon-name-part-type="superfamily">Tetrigoidea</tp:taxon-name-part></tp:taxon-name> from Yunnan and Guangxi.</source> <publisher-name>Guangxi Science &amp; Technology Press</publisher-name>, <publisher-loc>Nanning</publisher-loc>, <size units="page">458 pp</size>.</mixed-citation></ref><ref id="B3"><mixed-citation xmlns:xlink="http://www.w3.org/1999/xlink" xlink:type="simple">
          <person-group><name name-style="western"><surname>Deng</surname><given-names>WA</given-names></name><name name-style="western"><surname>Lei</surname><given-names>CL</given-names></name><name name-style="western"><surname>Zheng</surname><given-names>ZM</given-names></name><name name-style="western"><surname>Li</surname><given-names>XD</given-names></name><name name-style="western"><surname>Lin</surname><given-names>LL</given-names></name><name name-style="western"><surname>Lin</surname><given-names>MP</given-names></name></person-group> (<year>2014</year>) <article-title>Description of a new species of the genus <italic><tp:taxon-name><tp:taxon-name-part taxon-name-part-type="genus">Macromotettixoides</tp:taxon-name-part></tp:taxon-name></italic> Zheng (<tp:taxon-name><tp:taxon-name-part taxon-name-part-type="order">Orthoptera</tp:taxon-name-part></tp:taxon-name>: <tp:taxon-name><tp:taxon-name-part taxon-name-part-type="superfamily">Tetrigoidea</tp:taxon-name-part></tp:taxon-name>: <tp:taxon-name><tp:taxon-name-part taxon-name-part-type="subfamily">Metrodorinae</tp:taxon-name-part></tp:taxon-name>) from China.</article-title> <source>Neotropical Entomology</source> <volume>43</volume>: <fpage>547</fpage>–<lpage>554</lpage>. <ext-link xlink:type="simple" ext-link-type="doi" xlink:href="10.1007/s13744-014-0237-6">https://doi.org/10.1007/s13744-014-0237-6</ext-link></mixed-citation></ref><ref id="B1"><mixed-citation xmlns:xlink="http://www.w3.org/1999/xlink" xlink:type="simple">
          <person-group><name name-style="western"><surname>Deng</surname><given-names>WA</given-names></name></person-group> (<year>2011</year>) <article-title>A taxonomic study on the genus <italic><tp:taxon-name><tp:taxon-name-part taxon-name-part-type="genus">Macromotettixoides</tp:taxon-name-part></tp:taxon-name></italic> Zheng (<tp:taxon-name><tp:taxon-name-part taxon-name-part-type="order">Orthoptera</tp:taxon-name-part></tp:taxon-name>, <tp:taxon-name><tp:taxon-name-part taxon-name-part-type="superfamily">Tetrigoidea</tp:taxon-name-part></tp:taxon-name>, <tp:taxon-name><tp:taxon-name-part taxon-name-part-type="subfamily">Metrodorinae</tp:taxon-name-part></tp:taxon-name>).</article-title> <source>Acta Zootaxonomica Sinica</source> <volume>36</volume>(<issue>3</issue>): <fpage>543</fpage>–<lpage>546</lpage>.</mixed-citation></ref><ref id="B2"><mixed-citation xmlns:xlink="http://www.w3.org/1999/xlink" xlink:type="simple">
          <person-group><name name-style="western"><surname>Deng</surname><given-names>WA</given-names></name></person-group> (<year>2016</year>) <source>Taxonomic study of <tp:taxon-name><tp:taxon-name-part taxon-name-part-type="superfamily">Tetrigoidea</tp:taxon-name-part></tp:taxon-name> from China.</source> <comment>Dissertation</comment>, <publisher-name>Huazhong Agricultural University</publisher-name>, <publisher-loc>Wuhan</publisher-loc>, <size units="page">341 pp</size>.</mixed-citation></ref><ref id="B18"><mixed-citation xmlns:xlink="http://www.w3.org/1999/xlink" xlink:type="simple">
          <person-group><name name-style="western"><surname>Zheng</surname><given-names>ZM</given-names></name><name name-style="western"><surname>Li</surname><given-names>K</given-names></name><name name-style="western"><surname>Shi</surname><given-names>FM</given-names></name></person-group> (<year>2002</year>) <article-title>Revision of the genus <italic><tp:taxon-name><tp:taxon-name-part taxon-name-part-type="genus">Hyboella</tp:taxon-name-part></tp:taxon-name></italic> Hancock from China (<tp:taxon-name><tp:taxon-name-part taxon-name-part-type="superfamily">Tetrigoidea</tp:taxon-name-part></tp:taxon-name>: <tp:taxon-name><tp:taxon-name-part taxon-name-part-type="family">Metrodoridae</tp:taxon-name-part></tp:taxon-name>).</article-title> <source>Journal of Shaanxi Normal University (Natural Science Edition)</source> <volume>30</volume>(<issue>4</issue>): <fpage>12</fpage>–<lpage>17</lpage></mixed-citation></ref><ref id="B19"><mixed-citation xmlns:xlink="http://www.w3.org/1999/xlink" xlink:type="simple">
          <person-group><name name-style="western"><surname>Zheng</surname><given-names>ZM</given-names></name><name name-style="western"><surname>Li</surname><given-names>P</given-names></name><name name-style="western"><surname>Wan</surname><given-names>B</given-names></name><name name-style="western"><surname>Niu</surname><given-names>Y</given-names></name></person-group> (<year>2006</year>) <article-title>A revision of <italic><tp:taxon-name><tp:taxon-name-part taxon-name-part-type="genus">Macromotettixoides</tp:taxon-name-part></tp:taxon-name></italic> Zheng from China (<tp:taxon-name><tp:taxon-name-part taxon-name-part-type="order">Orthoptera</tp:taxon-name-part></tp:taxon-name>: <tp:taxon-name><tp:taxon-name-part taxon-name-part-type="family">Metrodoridae</tp:taxon-name-part></tp:taxon-name>).</article-title> <source>Journal of Huazhong Agricultural University</source> <volume>25</volume>(<issue>6</issue>): <fpage>603</fpage>–<lpage>605</lpage>.</mixed-citation></ref></ref-list></tp:taxon-treatment>
